# Supplementary material for: Does Caulerpa prolifera with Its Bacterial Coating Represent a Promising Association for Seawater Phytoremediation of Diesel Hydrocarbons?
Source: Plants (Basel). 2023 Jun 30;12(13):2507. doi: 10.3390/plants12132507 (PMC10346704; doi:10.3390/plants12132507)
Supplement: Supplementary file 1 [file plants-12-02507-s001.zip]

Archive with 1 entries (1 files):
- plants-2449343-supplementary.pdf
